# Supplementary material for: P-21 Kinase 1 or 4 Knockout Stimulated Anti-Tumour Immunity Against Pancreatic Cancer by Enhancing Vascular Normalisation
Source: Int J Mol Sci. 2025 Aug 28;26(17):8357. doi: 10.3390/ijms26178357 (PMC12427695; doi:10.3390/ijms26178357)
Supplement: Supplementary file 1 [file ijms-26-08357-s001.zip]

Archive with 1 entries (1 files):
- ijms-3831197-supplementary.pdf
